# Supplementary material for: Avian diversity and spatial-temporal distribution pattern of dominant species in Baqing County, Tibet
Source: Biodivers Data J. 2025 Jul 23;13:e163095. doi: 10.3897/BDJ.13.e163095 (PMC12311477; doi:10.3897/BDJ.13.e163095)
Supplement: Supplementary material 1 — Species list and their respective distribution types and residency types [file bdj-13-e163095-s001.xlsx]

## Sheet: Supplementary material 1
Table I: Species list and their respective distribution types and residency types
Class	Order	Family	Common name	Latin name	National Protection Level	IUCN	China Red List Status	CITES	Method of investigation	Zoogeographic Distribution	Residency
AVES	GALLIFORMES	Phasianidae	Tibetan Partridge	Perdix hodgsoniae		LC	LC		transect survey, infrared	H	R
			White Eared Pheasant	Crossoptilon crossoptilon	II	NT	NT	I	transect survey, infrared	P	R
			Tibetan Snowcock	Tetraogallus tibetanus	II	LC	NT	I	transect survey, infrared	H	R
	ANSERIFORMES	Anatidae	Bar-headed Goose	Anser indicus		LC	LC		transect survey	P	S
			Common Merganser	Mergus merganser		LC	LC		transect survey	C	R
			Ruddy Shelduck	Tadorna ferruginea		LC	LC	III	transect survey	U	S
	COLUMBIFORMES	Columbidae	Rock Pigeon	Columba rupestris		LC	LC		transect survey, infrared	U	R
			Snow Pigeon	Columba leuconota		LC	LC		Infrared	H	R
	CAPRIMULGIFORMES	Apodidae	Salim Ali’s Swift	Apus salimalii			LC		transect survey	M	S
	CUCULIFORMES	Cuculidae	Common Cuckoo	Cuculus canorus		LC	LC		transect survey	U	S
	GRUIFORMES	Gruidae	Black-necked Crane	Grus nigricollis	I	NT	VU	I	transect survey	P	S
	PELECANIFORMES	Ardeidae	Eastern Cattle Egret	Bubulcus coromandus		LC	LC		transect survey	W	S
	CHARADRIIFORMES	Ibidorhynchidae	Ibisbill	Ibidorhyncha struthersii	II	LC	NT		transect survey	P	R
		Scolopacidae	Common Redshank	Tringa totanus		LC	LC		transect survey	U	S
		Laridae	Brown-headed Gull	Chroicocephalus brunnicephalus		LC	LC		transect survey	P	S
			Common Tern	Sterna hirundo		LC	LC		transect survey	C	S
	STRIGIFORMES	Strigidae	Little Owl	Athene noctua	II	LC	LC	II	transect survey, infrared	U	R
			Eurasian Eagle-Owl	Bubo bubo	II	LC	NT	II	transect survey, infrared	U	R
	ACCIPITRIFORMES	Accipitridae	Bearded Vulture	Gypaetus barbatus	I	NT	NT	II	transect survey, infrared	U	R
			Himalayan Vulture	Gyps himalayensis	II	NT	NT	II	transect survey, infrared	U	R
			Golden Eagle	Aquila chrysaetos	I	LC	VU	II	transect survey	C	R
			Upland Buzzard	Buteo hemilasius	II	LC	VU	II	transect survey, infrared	D	S
	BUCEROTIFORMES	Upupidae	Eurasian Hoopoe	Upupa epops		LC	LC		transect survey, infrared	U	S
	PICIFORMES	Picidae	Grey-headed Woodpecker	Picus canus		LC	LC		transect survey	U	R
	FALCONIFORMES	Falconidae	Common Kestrel	Falco tinnunculus	II	LC	LC	II	transect survey	U	R
			Saker Falcon	Falco cherrug	I	EN	EN	II	transect survey, infrared	C	S
	PASSERIFORMES	Laniidae	Brown Shrike	Lanius cristatus		LC	LC		transect survey	X	S
			Grey-backed Shrike	Lanius tephronotus		LC	LC		transect survey, infrared	H	S
			Giant Grey Shrike	Lanius giganteus		LC	LC		transect survey	M	R
		Corvidae	Black-rumped Magpie	Pica bottanensis		LC			transect survey, infrared	C	R
			Red-billed Chough	Pyrrhocorax pyrrhocorax		LC	LC		transect survey, infrared	U	R
			Northern Raven	Corvus corax		LC	LC		transect survey, infrared	C	R
		Paridae	White-browed Tit	Poecile superciliosus	II	LC	NT		transect survey, infrared	P	R
			Black-bibbed Tit	Poecile hypermelaenus		LC	LC		transect survey	U	R
			Ground Tit	Pseudopodoces humilis		LC	LC		transect survey, infrared	P	R
		Alaudidae	Oriental Skylark	Alauda gulgula		LC	LC		transect survey	W	S
			Horned Lark	Eremophila alpestris		LC	LC		transect survey, infrared	C	R
		Hirundinidae	Pale Martin	Riparia diluta		LC	LC		transect survey	C	S
			Eurasian Crag Martin	Ptyonoprogne rupestris		LC			Infrared	U	S
			Asian House Martin	Delichon dasypus		LC	LC		transect survey, infrared	U	S
		Phylloscopidae	Tickell’s Leaf Warbler	Phylloscopus affinis		LC	LC		transect survey, infrared	H	S
			Common Chiffchaff	Phylloscopus collybita		LC	LC		Infrared	U	S
			Greenish Warbler	Phylloscopus trochiloides		LC	LC		transect survey	U	S
		Acanthizidae	White-browed Tit-warbler	Leptopoecile sophiae		LC	LC		Infrared	P	R
		Leiothrichidae	Chinese Babax	Pterorhinus lanceolatus		LC	LC		Infrared	S	R
			Tibetan Babax	Pterorhinus koslowi	II	NT	NT		transect survey, infrared	H	R
			Brown-cheeked Laughingthrush	Trochalopteron henrici		LC	LC		transect survey, infrared	H	R
		Wallcreeper	Wallcreeper	Tichodroma muraria		LC	LC		transect survey, infrared	U	R
		Cinclidae	White-throated Dipper	Cinclus cinclus		LC	LC		transect survey	U	R
		Turdidae	White-backed Thrush	Turdus kessleri		LC	LC		transect survey, infrared	H	R
			Red-throated Thrush	Turdus ruficollis		LC	LC		Infrared	U	S
		Muscicapidae	Black Redstart	Phoenicurus ochruros		LC	LC		transect survey, infrared	U	S
			Hodgson’s Redstart	Phoenicurus hodgsoni		LC	LC		transect survey	H	S
			White-throated Redstart	Phoenicurus schisticeps		LC	LC		transect survey	H	R
			Güldenstädt’s Redstart	Phoenicurus erythrogastrus		LC	LC		transect survey, infrared	P	S
			Blue-fronted Redstart	Phoenicurus frontalis		LC	LC		Infrared	H	R
			White-capped Redstart	Phoenicurus leucocephalus		LC	LC		transect survey	H	R
			Siberian Stonechat	Saxicola maurus		LC	LC		Infrared	U	S
		Prunellidae	Alpine Accentor	Prunella collaris		LC	LC		transect survey, infrared	U	R
			Robin Accento	Prunella rubeculoides		LC	LC		transect survey, infrared	P	R
			Brown Accentor	Prunella fulvescens		LC	LC		transect survey, infrared	P	R
		Passeridae	Eurasian Tree Sparrow	Passer montanus		LC	LC		transect survey, infrared	U	R
			Rock Sparrow	Petronia petronia		LC	LC		transect survey, infrared	U	R
			Tibetan Snowfinch	Montifringilla henrici		LC	NT		transect survey, infrared	P	R
			White-rumped Snowfinch	Onychostruthus taczanowskii		LC	LC		transect survey, infrared	P	R
			Black-winged Snowfinch	Montifringilla adamsi		LC	LC		transect survey, Infrared	P	R
			Rufous-necked Snowfinch	Pyrgilauda ruficollis		LC	LC		transect survey, infrared	P	R
		Motacillidae	Tree Pipit	Anthus hodgsoni		LC	LC		transect survey, infrared	M	S
			Rosy Pipit	Anthus roseatus		LC	LC		infrared	M	S
			Paddyfield Pipit	Anthus richardi		LC	LC		infrared	P	S
			Citrine Wagtail	Motacilla citreola		LC	LC		transect survey, infrared	U	S
			White Wagtail	Motacilla alba		LC	LC		transect survey, infrared	U	S
		Fringillidae	Common Rosefinch	Carpodacus erythrinus		LC	LC	III	transect survey	U	S
			Pink-rumped Rosefinch	Carpodacus waltoni		LC	LC		transect survey	H	R
			Streaked Rosefinch	Carpodacus rubicilloides		LC	NT		transect survey, infrared	P	R
			Great Rosefinch	Carpodacus rubicilla		LC	LC		transect survey	P	R
			Red-fronted Rosefinch	Carpodacus puniceus		LC	LC		transect survey, infrared	P	R
			Plain Mountain Finch	Leucosticte nemoricola		LC	LC		transect survey, infrared	P	R
			Brandt’s Mountain Finch	Leucosticte brandti		LC	LC		transect survey, infrared	P	R
			Twite	Linaria flavirostris		LC	LC		transect survey, infrared	U	R
		Emberizidae	Godlewski’s Bunting	Emberiza godlewskii		LC	LC		transect survey, infrared	U	R
Residency Types: R means Resident; S is Summer Breeder
Zoogeographic Distribution Types: X is Northeastern-North China Type; M is Northeastern Type; W means Oriental Type; P is Highland Type; U is Palearctic Type; C means Holarctic Type; H is Himalayan-Hengduan Mountains Type; D is Central Asian Type;S is South China type;
quantities indicates the number of individuals of the species;
number of discoveries indicates the number of occurrences of the species in the transect survey.
