# Supplementary material for: Avian diversity and spatial-temporal distribution pattern of dominant species in Baqing County, Tibet
Source: Biodivers Data J. 2025 Jul 23;13:e163095. doi: 10.3897/BDJ.13.e163095 (PMC12311477; doi:10.3897/BDJ.13.e163095)
Supplement: Supplementary material 2 — Relative abundance indexes based on infrared camera survey data [file bdj-13-e163095-s002.xlsx]

## Sheet: Supplementary material 2
Table Ⅱ: Table of Relative Abundance Indexes Based on Infrared Camera Survey Data
Common name	Latin name	Number of valid photos (N)	Species relative abundance index(RAI)
White Wagtail	Motacilla alba	2	0.0121
White Eared Pheasant	Crossoptilon crossoptilon	42	0.2548
White-browed Tit	Poecile superciliosus	39	0.2366
White-rumped Snowfinch	Onychostruthus taczanowskii	12	0.0728
Tibetan Snowcock	Tetraogallus tibetanus	26	0.1577
Tibetan Snowfinch	Montifringilla henrici	56	0.3396
Red-throated Thrush	Turdus ruficollis	1	0.0061
Chinese Babax	Pterorhinus lanceolatus	1	0.0061
Upland Buzzard	Buteo hemilasius	3	0.0182
Eurasian Hoopoe	Upupa epops	35	0.2122
Ground Tit	Pseudopodoces humilis	225	1.3641
Eurasian Eagle-Owl	Bubo bubo	1	0.0061
Northern Raven	Corvus corax	2	0.0121
Rosy Pipit	Anthus roseatus	1	0.0061
Brandt’s Mountain Finch	Leucosticte brandti	7	0.0424
Himalayan Vulture	Gyps himalayensis	22	0.1333
Tibetan Partridge	Perdix hodgsoniae	228	1.3818
Black-winged Snowfinch	Montifringilla adamsi	3	0.0182
Brown Accentor	Prunella fulvescens	13	0.0788
Siberian Stonechat	Saxicola maurus	1	0.0061
Wallcreeper	Tichodroma muraria	8	0.0485
Güldenstädt’s Redstart	Phoenicurus erythrogastrus	18	0.1091
Red-fronted Rosefinch	Carpodacus puniceus	11	0.0666
Red-billed Chough	Pyrrhocorax pyrrhocorax	31	0.1878
Bearded Vulture	Gypaetus barbatus	19	0.1151
White-browed Tit-warbler	Leptopoecile sophiae	2	0.0121
Tickell’s Leaf Warbler	Phylloscopus affinis	17	0.103
Citrine Wagtail	Motacilla citreola	4	0.0242
Twite	Linaria flavirostris	1	0.0061
Grey-backed Shrike	Lanius tephronotus	1	0.0061
Brown-cheeked Laughingthrush	Trochalopteron henrici	15	0.0908
Godlewski’s Bunting	Emberiza godlewskii	2	0.0121
Common Chiffchaff	Phylloscopus collybita	1	0.0061
Horned Lark	Eremophila alpestris	46	0.2785
Blue-fronted Redstart	Phoenicurus frontalis	6	0.0363
Saker Falcon	Falco cherrug	1	0.0061
Plain Mountain Finch	Leucosticte nemoricola	56	0.339
Alpine Accentor	Prunella collaris	20	0.1211
Eurasian Tree Sparrow	Passer montanus	3	0.0182
Streaked Rosefinch	Carpodacus rubicilloides	22	0.1331
Robin Accento	Prunella rubeculoides	282	1.7066
Rock Sparrow	Petronia petronia	40	0.2421
Tree Pipit	Anthus hodgsoni	2	0.0121
Paddyfield Pipit	Anthus richardi	6	0.0363
	Unidentified bird	20	0.121
Oriental Magpie	Pica serica	2	0.0121
Snow Pigeon	Columba leuconota	9	0.0544
Asian House Martin	Delichon dasypus	1	0.006
Rock Pigeon	Columba rupestris	6	0.0363
Eurasian Crag Martin	Ptyonoprogne rupestris	1	0.006
Black Redstart	Phoenicurus ochruros	368	2.2257
White-backed Thrush	Turdus kessleri	18	0.1089
Tibetan Babax	Pterorhinus koslowi	1	0.006
Buff-throated Warbler	Phylloscopus subaffinis	2	0.0121
Rufous-necked Snowfinch	Pyrgilauda ruficollis	236	1.427
Tree Pipit	Anthus hodgsoni	10	0.0605
