# Supplementary material for: Avian diversity and spatial-temporal distribution pattern of dominant species in Baqing County, Tibet
Source: Biodivers Data J. 2025 Jul 23;13:e163095. doi: 10.3897/BDJ.13.e163095 (PMC12311477; doi:10.3897/BDJ.13.e163095)
Supplement: Supplementary material 3 — Species habitat - Valid photo sheet [file bdj-13-e163095-s003.xlsx]

## Sheet: Sheet1
Table Ⅲ: Species Habitat - Valid Photo Sheet
Common name	Latin name	Grassland	Grassland-shrub	Grassland-shrub-rock	Grassland-rock	Shrub	Shrub-rock	Rock	Coniferous forest
Tibetan Partridge	Perdix hodgsoniae	37	140	18	4	19	9	0	1
White Eared Pheasant	Crossoptilon crossoptilon	0	2	0	0	4	0	0	36
Tibetan Snowcock	Tetraogallus tibetanus	3	5	0	6	0	0	12	0
Rock Pigeon	Columba rupestris	3	2	0	1	0	0	0	0
Snow Pigeon	Columba leuconota	0	0	0	0	0	0	0	9
Little Owl	Athene noctua	2	0	0	2	0	0	6	0
Eurasian Eagle-Owl	Bubo bubo	0	0	1	0	0	0	0	0
Bearded Vulture	Gypaetus barbatus	7	6	4	1	0	1	0	0
Himalayan Vulture	Gyps himalayensis	9	8	0	4	0	0	1	0
Upland Buzzard	Buteo hemilasius	1	2	0	0	0	0	0	0
Eurasian Hoopoe	Upupa epops	26	1	1	6	0	0	1	0
Saker Falcon	Falco cherrug	0	0	0	1	0	0	0	0
Grey-backed Shrike	Lanius tephronotus	1	0	0	0	0	0	0	0
Black-rumped Magpie	Pica bottanensis	2	0	0	0	0	0	0	0
Red-billed Chough	Pyrrhocorax pyrrhocorax	13	6	4	0	1	0	0	6
Northern Raven	Corvus corax	0	1	0	1	0	0	0	0
White-browed Tit	Poecile superciliosus	0	1	0	2	1	6	29	0
Ground Tit	Pseudopodoces humilis	89	51	18	52	5	10	0	0
Horned Lark	Eremophila alpestris	45	0	0	1	0	0	0	0
Eurasian Crag Martin	Ptyonoprogne rupestris	0	0	0	0	0	0	1	0
Asian House Martin	Delichon dasypus	0	0	0	0	0	0	1	0
Tickell’s Leaf Warbler	Phylloscopus affinis	1	12	0	2	1	3	0	0
Common Chiffchaff	Phylloscopus collybita	0	1	0	0	0	0	0	0
White-browed Tit-warbler	Leptopoecile sophiae	0	1	0	0	1	0	0	0
Chinese Babax	Pterorhinus lanceolatus	0	1	0	0	0	0	0	0
Tibetan Babax	Pterorhinus koslowi	0	0	0	0	0	0	0	1
Brown-cheeked Laughingthrush	Trochalopteron henrici	0	0	0	0	8	0	0	7
Wallcreeper	Tichodroma muraria	0	0	0	0	0	1	7	0
White-backed Thrush	Turdus kessleri	3	11	2	0	0	1	0	1
Red-throated Thrush	Turdus ruficollis	0	0	1	0	0	0	0	0
Black Redstart	Phoenicurus ochruros	91	60	40	108	3	18	48	0
Güldenstädt's Redstart	Phoenicurus erythrogastrus	10	1	0	5	0	0	2	0
Blue-fronted Redstart	Phoenicurus frontalis	4	0	0	2	0	0	0	0
Siberian Stonechat	Saxicola maurus	0	0	1	0	0	0	0	0
Alpine Accentor	Prunella collaris	0	1	0	0	0	0	19	0
Robin Accento	Prunella rubeculoides	39	78	18	81	5	18	42	1
Brown Accentor	Prunella fulvescens	5	5	1	1	1	0	0	0
Eurasian Tree Sparrow	Passer montanus	0	0	0	3	0	0	0	0
Rock Sparrow	Petronia petronia	23	4	0	12	0	1	0	0
Tibetan Snowfinch	Montifringilla henrici	10	16	9	17	0	0	4	0
White-rumped Snowfinch	Onychostruthus taczanowskii	2	1	0	5	0	3	1	0
Black-winged Snowfinch	Montifringilla adamsi	2	0	0	1	0	0	0	0
Rufous-necked Snowfinch	Pyrgilauda ruficollis	93	43	2	67	0	24	6	0
Tree Pipit	Anthus hodgsoni	0	2	0	0	0	0	0	0
Rosy Pipit	Anthus roseatus	0	0	0	1	0	0	0	0
Paddyfield Pipit	Anthus richardi	1	4	0	1	0	0	0	0
Citrine Wagtail	Motacilla citreola	1	3	0	0	0	0	0	0
White Wagtail	Motacilla alba	1	0	0	0	0	0	1	0
Streaked Rosefinch	Carpodacus rubicilloides	2	13	1	1	1	2	2	0
Red-fronted Rosefinch	Carpodacus puniceus	0	4	1	0	0	0	6	0
Plain Mountain Finch	Leucosticte nemoricola	20	10	5	9	1	2	9	0
Brandt’s Mountain Finch	Leucosticte brandti	0	0	0	2	0	3	2	0
Twite	Linaria flavirostris	0	0	0	0	0	0	1	0
Godlewski’s Bunting	Emberiza godlewskii	0	0	1	1	0	0	0	0
