# Supplementary material for: Avian diversity and spatial-temporal distribution pattern of dominant species in Baqing County, Tibet
Source: Biodivers Data J. 2025 Jul 23;13:e163095. doi: 10.3897/BDJ.13.e163095 (PMC12311477; doi:10.3897/BDJ.13.e163095)
Supplement: Supplementary material 4 — Species transect survey record form [file bdj-13-e163095-s004.xlsx]

## Sheet: Sheet1
Table Ⅳ: Species Transect Survey Record Form
Common name	Latin name	Abundance	Number of discoveries
Tibetan Partridge	Perdix hodgsoniae	23	8
Tibetan Eared Pheasant	Crossoptilon crossoptilon	28	3
Tibetan Snowcock	Tetraogallus tibetanus	30	1
Bar-headed Goose	Anser indicus	169	6
Common Merganser	Mergus merganser	4	2
Ruddy Shelduck	Tadorna ferruginea	48	9
Rock Pigeon	Columba rupestris	71	33
Salim Ali’s Swift	Apus salimalii	10	4
Common Cuckoo	Cuculus canorus	1	1
Black-necked Crane	Grus nigricollis	4	2
Eastern Cattle Egret	Bubulcus coromandus	20	1
Ibisbill	Ibidorhyncha struthersii	1	1
Common Redshank	Tringa totanus	5	3
Brown-headed Gull	Chroicocephalus brunnicephalus	15	1
Common Tern	Sterna hirundo	18	2
Little Owl	Athene noctua	4	4
Eurasian Eagle-Owl	Bubo bubo	2	1
Bearded Vulture	Gypaetus barbatus	32	22
Himalayan Vulture	Gyps himalayensis	72	16
Golden Eagle	Aquila chrysaetos	5	4
Upland Buzzard	Buteo hemilasius	56	34
Eurasian Hoopoe	Upupa epops	5	5
Grey-headed Woodpecker	Picus canus	1	1
Common Kestrel	Falco tinnunculus	5	2
Saker Falcon	Falco cherrug	16	16
Brown Shrike	Lanius cristatus	1	1
Grey-backed Shrike	Lanius tephronotus	13	8
Giant Grey Shrike	Lanius giganteus	1	1
Black-rumped Magpie	Pica bottanensis	11	5
Red-billed Chough	Pyrrhocorax pyrrhocorax	180	30
Northern Raven	Corvus corax	21	14
White-browed Tit	Poecile superciliosus	16	3
Black-bibbed Tit	Poecile hypermelaenus	4	1
Ground Tit	Pseudopodoces humilis	169	59
Oriental Skylark	Alauda gulgula	1	1
Horned Lark	Eremophila alpestris	2	2
Pale Martin	Riparia diluta	114	17
Asian House Martin	Delichon dasypus	29	9
Tickell’s Leaf Warbler	Phylloscopus affinis	15	3
Greenish Warbler	Phylloscopus trochiloides	5	1
Tibetan Babax	Pterorhinus koslowi	9	1
Brown-cheeked Laughingthrush	Trochalopteron henrici	9	2
Wallcreeper	Tichodroma muraria	2	2
White-throated Dipper	Cinclus cinclus	6	4
White-backed Thrush	Turdus kessleri	39	17
Black Redstart	Phoenicurus ochruros	83	56
Hodgson’s Redstart	Phoenicurus hodgsoni	1	1
White-throated Redstart	Phoenicurus schisticeps	1	1
Güldenstädt’s Redstart	Phoenicurus erythrogastrus	12	7
White-capped Redstart	Phoenicurus leucocephalus	16	10
Alpine Accentor	Prunella collaris	1	1
Robin Accento	Prunella rubeculoides	53	16
Brown Accentor	Prunella fulvescens	3	3
Eurasian Tree Sparrow	Passer montanus	153	35
Rock Sparrow	Petronia petronia	7	3
White-rumped Snowfinch	Onychostruthus taczanowskii	72	20
Tibetan Snowfinch	Montifringilla henrici	38	7
Black-winged Snowfinch	Montifringilla adamsi	6	2
Rufous-necked Snowfinch	Pyrgilauda ruficollis	98	36
Tree Pipit	Anthus hodgsoni	1	1
Citrine Wagtail	Motacilla citreola	2	2
White Wagtail	Motacilla alba	19	15
Common Rosefinch	Carpodacus erythrinus	2	2
Pink-rumped Rosefinch	Carpodacus waltoni	10	3
Streaked Rosefinch	Carpodacus rubicilloides	26	8
Great Rosefinch	Carpodacus rubicilla	2	2
Plain Mountain Finch	Leucosticte nemoricola	80	4
Brandt’s Mountain Finch	Leucosticte brandti	88	5
Twite	Linaria flavirostris	29	8
Godlewski’s Bunting	Emberiza godlewskii	1	1
